# Supplementary material for: Guidelines for the management of extravasation
Source: J Educ Eval Health Prof. 2020 Aug 10;17:21. doi: 10.3352/jeehp.2020.17.21 (PMC7431942; doi:10.3352/jeehp.2020.17.21)
Supplement: Supplementary file 3 — Supplement 3. Drugs with high osmolarity. [file jeehp-17-21-suppl3.xls]

## Sheet: 1
APPENDIX 1. Drugs with High Osmolarity
Ingredients	mOsmol/L
Glucose 10%	535
Glucose 20%	1110
Glucose 50%	2775
Calcium Gluconate 10%	670
Calcium Chloride 5mM/10ml	1500
Diazepam	7775
Co-trimoxazole 480mg/5ml	541
Mannitol 10%	550
Mannitol 20%	1100
Magnesium Sulfate 50%	4060
Potassium Chloride 20mM/10ml	4000
Sodium Bicarbonate 4.2%	1004
Sodium Bicarbonate 8.4%	2008
