# Supplementary material for: Guidelines for the management of extravasation
Source: J Educ Eval Health Prof. 2020 Aug 10;17:21. doi: 10.3352/jeehp.2020.17.21 (PMC7431942; doi:10.3352/jeehp.2020.17.21)
Supplement: Supplementary file 4 — Supplement 4. Drugs with pH. [file jeehp-17-21-suppl4.xls]

## Sheet: Sheet1
APPENDIX 2. Drugs with pH
Ingredients	pH
acetazolamide	9.2
acyclovir	11
adrenaline	2.5-3.6
allopurinol	10.8-11.8
aminophylline	8.8-10
amiodarone	3.5-4.5
anti-thymocyte Ig	3.7
atracurium	3.5
atropine	3-6.5
azathioprine	10-12
clonazepam	3.5-4.5
Co-trimoxazole	9-10.5
cyclizine	3.3-3.7
Dantrolene	9.5
Dobutamine	3.5-4
Dopamine	2.5-4.5
Doxapram	3-5
Droperidol	2.7-4.7
Fentanyl	3.3-6.3
Folic acid	8-11
Furosemide	8.7-9.3
Gancyclovir	10-11
Gentamicin	3-5
Glucagon	2.5-3
Glucose	3.5-6.5
Haloperidol	3-3.8
Hydralazine	3.5-4.2
Hyoscine-n-butylbromide	3.7-5.5
Isoprenaline	2.5-2.8
Ketamine	3.5-5.5
Labetalol	3.5-4.2
Lidocaine	3.5-6
Liothyronine	11
Methylene Blue	3-4.5
Metoclopramide	3-5
Midazolam	3
Morphine	2.3-4.5
Naloxone	3-4.5
Octreotide	3.9-4.5
Omeprazole	9-10
Ondansetron	3.4-3.8
Oxytocin	3.7-4.3
Pancuronium	3.8-4.2
Phenobarbital	9-10.5
Phenoxybenzamine	2.5-3.1
Pheynytoin	12
Prochlorperazine	5.5-6.6
Propranolol	3.9-4.5
Protamine	3
Quinidine	2.5-3.5
Salbutamol	2-3
Secretin	3.5
Nitroprusside Na	3.5-6
Terbutaline	3-5
Tetracycline	1.8
Thiamine	2.5-4.5
Thiopental	10.5
Tobramycin	3.5-6
Vancomycin	2.8-4.5
